# Supplementary material for: Detecting Leishmania in dogs: A hierarchical-modeling approach to investigate the performance of parasitological and qPCR-based diagnostic procedures
Source: PLoS Negl Trop Dis. 2022 Dec 16;16(12):e0011011. doi: 10.1371/journal.pntd.0011011 (PMC9803295; doi:10.1371/journal.pntd.0011011)
Supplement: S1 Dataset — The dataset includes test results (0 = negative with ambiguity; 1 = positive with ambiguity; 2 = positive without ambiguity; dash = test not run) and covariate values (0 = no; 1 = yes). (XLSX) [file pntd.0011011.s002.xlsx]

## Sheet: Raw data
Dog ID	Test results									Clinical condition				Suspected qPCR plate contamination (SC)
	Blood_qPCR_1	Blood_qPCR_2	Bone_marrow_qPCR_1	Bone_marrow_qPCR_2	Eye_swab_1	Eye_swab_2	Microscopy	Culture		Healthy	Mild	Serious		SC_blood_1	SC_blood_2	SC_bone_1	SC_bone_2	SC_swab_1	SC_swab_2
A050901	0	0	0	0	-	-	-	-		0	1	0		1	1	1	1	0	0
A120901	1	1	-	-	-	-	-	-		1	0	0		1	1	0	0	0	0
AE190901	1	1	-	-	-	-	-	-		0	1	0		1	1	0	0	0	0
AE190902	-	-	1	1	0	0	0	0		0	1	0		0	0	1	1	0	0
AE190903	0	0	-	-	-	-	-	-		0	1	0		1	1	0	0	0	0
AE190904	1	1	-	-	-	-	-	-		1	0	0		1	1	0	0	0	0
AT031001	-	-	-	-	1	1	0	0		1	0	0		0	0	0	0	0	0
AT031002	0	0	-	-	-	-	-	-		0	1	0		1	1	0	0	0	0
AT031003	0	0	-	-	-	-	-	-		1	0	0		0	0	0	0	0	0
AT031004	1	1	-	-	0	0	0	0		0	0	1		1	1	0	0	0	0
E10101501	-	-	1	1	0	0	2	0		1	0	0		0	0	1	1	1	1
E10101502	0	0	0	0	1	1	2	2		0	0	1		1	1	1	1	1	1
AE171001	-	-	-	-	0	0	-	-		1	0	0		0	0	0	0	0	0
AE171002	1	0	-	-	-	-	-	-		0	1	0		1	1	0	0	0	0
AE171004	-	-	-	-	0	0	-	-		1	0	0		0	0	0	0	0	0
E311001	-	-	0	0	-	-	0	0		1	0	0		0	0	1	1	0	0
E311002	-	-	1	1	0	0	0	0		0	1	0		0	0	1	1	1	1
E311003	-	-	1	1	-	-	0	0		0	1	0		0	0	1	1	0	0
AE071101	1	0	0	0	-	-	0	0		0	1	0		1	1	1	1	0	0
AE071102	-	-	0	0	0	0	0	0		0	1	0		0	0	1	1	0	0
AE071103	1	1	1	0	1	0	0	0		0	1	0		1	1	1	1	0	0
AE071104	-	-	1	1	0	0	2	0		0	1	0		0	0	1	1	0	0
AE071105	1	0	0	0	0	0	0	0		0	1	0		1	1	1	1	1	1
AE071106	0	1	0	0	0	0	0	0		0	1	0		1	1	1	1	1	1
AE071107	1	1	0	0	0	1	0	2		0	0	1		1	1	1	1	0	0
AE141101	0	0	0	0	0	0	0	0		0	1	0		1	1	1	1	1	1
AE141102	-	-	-	-	-	-	2	0		1	0	0		0	0	0	0	0	0
AE141103	-	-	0	1	0	0	0	0		1	0	0		0	0	1	1	0	0
A211101	1	1	-	-	-	-	0	0		0	1	0		0	0	0	0	0	0
A211102	-	-	1	0	1	1	2	0		0	1	0		0	0	1	1	0	0
A281102	-	-	0	0	0	1	0	0		1	0	0		0	0	1	1	0	0
A281103	1	1	-	-	-	-	-	-		0	1	0		1	1	0	0	0	0
E031201	-	-	1	1	0	0	0	0		1	0	0		0	0	1	1	0	0
A160101	-	-	0	0	-	-	2	0		0	1	0		0	0	1	1	0	0
A160102	1	0	1	1	-	-	0	0		1	0	0		0	0	1	1	0	0
A160103	-	-	0	1	-	-	0	0		1	0	0		0	0	0	0	0	0
A160104	1	0	1	0	-	-	0	0		0	1	0		1	1	1	1	0	0
A160105	1	1	0	0	-	-	0	0		1	0	0		1	1	1	1	0	0
A160106	0	0	-	-	-	-	0	0		1	0	0		1	1	0	0	0	0
A230101	-	-	-	-	-	-	0	0		0	1	0		0	0	0	0	0	0
A230102	-	-	-	-	0	0	-	-		1	0	0		0	0	0	0	0	0
A230103	0	0	-	-	-	-	-	-		0	1	0		1	1	0	0	0	0
A230104	-	-	1	1	-	-	0	0		1	0	0		0	0	1	1	0	0
A230105	-	-	1	1	0	0	-	-		1	0	0		0	0	1	1	1	1
A230106	-	-	-	-	-	-	0	0		0	1	0		0	0	0	0	0	0
A230107	-	-	0	0	-	-	0	0		0	1	0		0	0	0	0	0	0
A230109	-	-	0	0	-	-	0	0		0	0	1		0	0	1	1	0	0
A230110	1	0	0	0	0	0	0	0		1	0	0		0	0	1	1	1	1
A300101	0	0	-	-	-	-	0	0		1	0	0		0	0	0	0	0	0
A300102	1	0	1	1	-	-	0	0		1	0	0		1	1	1	1	0	0
E160201	1	0	1	1	-	-	0	0		0	1	0		0	0	1	1	0	0
E160202	0	1	0	0	1	1	-	-		1	0	0		0	0	1	1	0	0
E160203	0	0	0	0	0	0	0	0		0	1	0		0	0	1	1	0	0
A060301	0	0	0	0	-	-	0	0		0	0	1		0	0	1	1	0	0
A060302	0	0	-	-	0	0	0	0		0	1	0		0	0	0	0	0	0
A060303	-	-	-	-	0	0	-	-		0	1	0		0	0	0	0	0	0
A120301	-	-	1	1	-	-	0	0		1	0	0		0	0	1	1	0	0
A120302	0	0	-	-	-	-	0	0		1	0	0		1	1	0	0	0	0
A120303	0	0	-	-	-	-	0	0		0	1	0		1	1	0	0	0	0
A120304	-	-	-	-	-	-	0	0		1	0	0		0	0	0	0	0	0
A120305	0	0	-	-	-	-	-	-		0	1	0		1	1	0	0	0	0
A120306	0	0	-	-	-	-	0	0		1	0	0		1	1	0	0	0	0
A120307	1	1	-	-	-	-	0	0		1	0	0		1	1	0	0	0	0
A120308	0	0	-	-	-	-	-	-		0	1	0		1	1	0	0	0	0
A120309	-	-	-	-	-	-	0	0		0	0	1		0	0	0	0	0	0
A120310	0	0	-	-	-	-	0	0		0	1	0		1	1	0	0	0	0
A120311	0	0	-	-	-	-	0	0		1	0	0		1	1	0	0	0	0
A120312	0	0	-	-	0	0	0	0		0	1	0		1	1	0	0	0	0
A120313	0	0	-	-	-	-	0	0		1	0	0		1	1	0	0	0	0
A190301	0	0	0	1	-	-	0	0		0	1	0		0	0	1	1	0	0
A190302	-	-	1	1	0	0	0	0		0	1	0		0	0	1	1	0	0
A190303	-	-	0	0	-	-	0	0		1	0	0		0	0	1	1	0	0
A190304	0	0	-	-	-	-	0	0		0	1	0		0	0	0	0	0	0
A190305	0	0	1	1	-	-	0	0		0	1	0		0	0	1	1	0	0
A190306	0	0	-	-	-	-	0	0		0	1	0		0	0	0	0	0	0
A190307	0	0	1	1	-	-	0	0		1	0	0		0	0	1	1	0	0
A190308	1	1	0	0	-	-	0	0		0	0	1		1	1	1	1	0	0
A190309	0	0	0	0	-	-	0	0		0	1	0		0	0	1	1	0	0
A190310	0	0	0	1	-	-	0	0		0	1	0		0	0	1	1	0	0
A190311	0	1	1	1	0	0	0	0		0	1	0		1	1	1	1	1	1
A190312	0	0	1	1	1	1	0	0		0	1	0		1	1	1	1	1	1
A190313	0	0	-	-	0	0	-	-		0	1	0		0	0	0	0	0	0
A190314	0	0	-	-	1	1	0	0		0	0	1		1	1	0	0	1	1
A190315	0	0	0	0	-	-	0	0		1	0	0		0	0	1	1	0	0
AD310301	0	1	1	0	-	-	0	0		0	1	0		0	0	1	1	0	0
AD310302	0	1	-	-	-	-	-	-		0	1	0		1	1	0	0	0	0
A020401	0	0	0	0	0	1	0	0		1	0	0		0	0	1	1	0	0
A020402	0	1	-	-	0	1	-	-		0	1	0		0	0	0	0	0	0
A020403	0	0	-	-	0	0	-	-		0	1	0		1	1	0	0	0	0
A020404	0	0	0	0	0	0	0	0		0	1	0		0	0	1	1	1	1
A020405	1	1	-	-	0	0	-	-		0	0	1		0	0	0	0	1	1
A020406	1	1	-	-	-	-	-	-		0	1	0		0	0	0	0	0	0
A020407	1	1	-	-	-	-	-	-		0	1	0		0	0	0	0	0	0
A020408	0	0	-	-	-	-	0	0		1	0	0		0	0	0	0	0	0
A020409	0	0	0	0	-	-	0	0		0	1	0		0	0	1	1	0	0
AD060402	0	0	0	0	-	-	0	0		1	0	0		0	0	1	1	0	0
AD060403	0	1	0	0	0	0	0	2		0	0	1		1	1	0	0	0	0
AD060404	0	0	1	1	-	-	2	2		0	1	0		0	0	1	1	0	0
AD090401	-	-	-	-	-	-	0	0		0	0	1		0	0	0	0	0	0
AD090402	0	0	0	0	-	-	0	0		1	0	0		0	0	1	1	0	0
AD090403	0	1	-	-	-	-	-	-		1	0	0		0	0	0	0	0	0
AD090404	0	0	-	-	-	-	-	-		0	1	0		0	0	0	0	0	0
AD090405	1	0	-	-	-	-	-	-		0	1	0		0	0	0	0	0	0
AD090406	0	1	0	0	-	-	0	0		0	1	0		0	0	0	0	0	0
AD090407	0	0	-	-	0	0	-	-		0	1	0		0	0	0	0	0	0
AD090408	0	0	-	-	0	0	-	-		0	1	0		0	0	0	0	1	1
AD160401	0	0	1	1	0	1	0	0		0	1	0		0	0	1	1	1	1
AD160402	0	0	0	1	0	0	0	0		0	0	1		0	0	1	1	1	1
AD160403	0	0	0	0	-	-	0	0		0	1	0		0	0	1	1	0	0
AD160404	0	0	0	1	0	0	0	0		0	0	1		0	0	0	0	0	0
AD160405	0	0	1	0	0	0	0	0		0	0	1		0	0	1	1	1	1
AD160406	0	0	-	-	0	0	0	0		0	1	0		0	0	0	0	0	0
A230401	1	1	1	1	-	-	0	0		0	1	0		1	1	1	1	0	0
A230402	1	1	-	-	-	-	-	-		1	0	0		1	1	0	0	0	0
A230403	1	0	-	-	-	-	-	-		1	0	0		1	1	0	0	0	0
A230404	1	0	1	1	-	-	0	0		1	0	0		0	0	1	1	0	0
A230405	1	1	1	1	0	0	0	0		0	1	0		0	0	1	1	0	0
A230406	1	1	-	-	1	1	-	-		1	0	0		1	1	0	0	1	1
A230407	1	1	-	-	-	-	-	-		0	1	0		1	1	0	0	0	0
A140501	0	0	-	-	-	-	-	-		1	0	0		0	0	0	0	0	0
A140502	0	0	-	-	1	0	-	0		0	1	0		0	0	0	0	0	0
A140504	0	0	0	0	0	1	0	0		0	1	0		0	0	1	1	0	0
A140505	0	1	-	-	-	-	-	-		0	1	0		0	0	0	0	0	0
A140507	0	0	0	1	-	-	0	0		0	1	0		0	0	0	0	0	0
A140508	0	0	0	0	0	0	-	-		0	1	0		0	0	1	1	0	0
A140511	0	0	1	0	0	0	0	0		1	0	0		0	0	1	1	1	1
A140512	1	1	-	-	1	1	-	-		0	1	0		1	1	0	0	1	1
AD210501	1	1	0	0	-	-	0	0		0	1	0		0	0	1	1	0	0
AD210502	1	1	-	-	-	-	0	0		1	0	0		0	0	0	0	0	0
AD210503	0	1	0	0	-	-	0	0		0	1	0		1	1	1	1	0	0
AD210504	1	1	0	0	-	-	0	0		1	0	0		0	0	1	1	0	0
AD210505	1	1	-	-	-	-	0	0		1	0	0		0	0	0	0	0	0
AD210506	-	-	-	-	1	1	0	0		0	1	0		0	0	0	0	1	1
AD210507	1	0	-	-	-	-	-	-		0	1	0		1	1	0	0	0	0
AD210508	1	0	-	-	0	0	-	-		1	0	0		1	1	0	0	1	1
AD280501	1	1	1	1	-	-	0	0		0	1	0		0	0	0	0	0	0
AD280502	0	1	1	1	-	-	0	0		0	1	0		0	0	0	0	0	0
AD040601	1	1	1	0	-	-	2	0		0	1	0		0	0	0	0	0	0
AD040602	0	0	0	0	-	-	0	0		1	0	0		0	0	0	0	0	0
AD040603	0	0	0	1	-	-	2	0		1	0	0		0	0	0	0	0	0
AD040604	0	0	-	-	1	0	-	-		0	1	0		0	0	0	0	1	1
AD040605	1	0	-	-	-	-	-	-		0	1	0		1	1	0	0	0	0
AD040606	0	0	0	1	1	1	0	0		0	1	0		0	0	0	0	1	1
AD040610	1	0	-	-	1	1	-	-		0	0	1		0	0	0	0	0	0
D110601	0	0	1	1	1	1	0	2		1	0	0		0	0	1	1	1	1
D110602	1	0	0	0	1	1	0	0		0	1	0		0	0	0	0	1	1
D110603	0	0	0	0	-	-	0	2		0	1	0		0	0	1	1	0	0
D110605	0	0	-	-	1	1	-	-		1	0	0		0	0	1	1	1	1
D110606	1	0	0	0	1	0	0	2		0	1	0		1	1	0	0	0	0
D110607	1	1	0	0	0	1	0	2		0	0	1		1	1	0	0	0	0
AD180601	0	0	1	1	0	1	-	-		0	1	0		0	0	1	1	1	1
AD180602	0	0	0	0	1	1	0	2		1	0	0		0	0	0	0	1	1
AD180603	1	0	1	1	0	0	0	2		0	1	0		0	0	1	1	0	0
AD180604	0	0	-	-	0	0	-	-		0	1	0		0	0	0	0	0	0
AD180605	0	1	1	1	1	1	-	-		1	0	0		1	1	1	1	1	1
AD180606	0	0	0	1	0	0	0	2		0	1	0		0	0	1	1	0	0
AD180607	1	1	1	1	1	1	0	2		0	1	0		1	1	1	1	1	1
AD180608	0	0	1	0	1	0	0	2		0	0	1		0	0	1	1	1	1
AD180609	1	0	-	-	-	-	-	-		0	0	1		1	1	0	0	0	0
AD180610	0	0	-	-	0	0	-	-		0	1	0		0	0	0	0	0	0
AD180611	0	0	-	-	0	0	-	-		1	0	0		0	0	0	0	0	0
AD080701	1	1	-	-	1	0	0	0		0	1	0		1	1	0	0	0	0
AD080702	0	0	1	0	1	1	0	0		1	0	0		0	0	1	1	0	0
AD080703	0	0	0	0	0	1	0	0		1	0	0		0	0	0	0	1	1
D090701	1	1	-	-	-	-	-	-		1	0	0		1	1	0	0	0	0
D090702	0	1	1	0	1	0	0	0		1	0	0		1	1	1	1	0	0
D090703	0	0	1	1	-	-	0	0		0	1	0		1	1	1	1	0	0
D090704	0	0	-	-	1	1	-	-		0	1	0		1	1	0	0	1	1
D090705	0	0	0	0	-	-	0	0		0	1	0		0	0	1	1	0	0
D090706	1	1	-	-	-	-	0	0		1	0	0		1	1	0	0	0	0
D090707	0	0	0	0	-	-	0	0		1	0	0		1	1	1	1	0	0
D090708	1	1	-	-	-	-	0	0		1	0	0		1	1	0	0	0	0
D090709	0	1	-	-	-	-	-	-		1	0	0		1	1	0	0	0	0
D300701	1	1	0	0	-	-	0	0		1	0	0		0	0	0	0	0	0
D300702	0	0	0	0	-	-	0	0		0	1	0		0	0	1	1	0	0
D300704	0	0	-	-	-	-	-	-		0	1	0		0	0	0	0	0	0
D300705	0	0	-	-	0	0	-	-		0	1	0		0	0	0	0	1	1
D300706	0	0	0	0	-	-	0	0		1	0	0		0	0	1	1	0	0
D300707	0	0	-	-	-	-	0	0		1	0	0		0	0	0	0	0	0
AD060801	0	0	-	-	-	-	-	-		0	1	0		0	0	0	0	0	0
AD060802	0	0	0	0	0	0	0	0		1	0	0		0	0	1	1	1	1
D270801	1	1	-	-	0	0	-	-		0	0	1		1	1	0	0	1	1
D270802	1	0	-	-	-	-	-	-		0	1	0		1	1	0	0	0	0
D270803	0	0	-	-	-	-	-	-		1	0	0		0	0	0	0	0	0
D270804	1	1	-	-	-	-	-	-		1	0	0		0	0	0	0	0	0
D270805	0	0	1	1	0	0	0	0		1	0	0		1	1	1	1	0	0
D270807	0	0	1	0	-	-	0	0		1	0	0		0	0	1	1	0	0
D270809	0	0	-	-	-	-	-	-		1	0	0		0	0	0	0	0	0
AD030901	-	-	0	0	0	1	0	0		0	0	1		0	0	1	1	0	0
AD030902	0	0	-	-	0	0	-	-		0	0	1		0	0	0	0	0	0
AD030903	0	0	1	1	-	-	0	0		0	0	1		1	1	1	1	0	0
AD030904	1	1	-	-	0	1	-	-		0	0	1		1	1	0	0	0	0
AD030905	0	0	0	0	-	-	0	0		0	1	0		0	0	0	0	0	0
AD030906	0	0	-	-	-	-	-	-		0	0	1		0	0	0	0	0	0
D100901	0	0	-	-	0	0	-	-		0	1	0		1	1	0	0	0	0
D100902	0	0	-	-	0	0	-	-		0	1	0		0	0	0	0	0	0
D100904	0	0	-	-	0	0	-	-		1	0	0		0	0	0	0	0	0
D100905	0	0	0	0	0	0	0	0		1	0	0		0	0	1	1	0	0
D100906	0	0	-	-	-	-	-	-		1	0	0		1	1	0	0	0	0
D170901	0	0	-	-	-	-	-	-		1	0	0		1	1	0	0	0	0
D240901	0	0	-	-	1	1	-	-		0	1	0		1	1	0	0	1	1
D240902	1	1	0	0	-	-	0	0		0	1	0		1	1	0	0	0	0
D240903	0	1	-	-	-	-	-	-		0	1	0		0	0	0	0	0	0
D240904	0	0	0	0	1	1	0	0		0	1	0		0	0	1	1	1	1
D240905	-	-	0	0	1	1	0	0		0	1	0		0	0	1	1	1	1
D011003	0	0	-	-	-	-	-	-		1	0	0		1	1	0	0	0	0
D011005	0	0	-	-	0	1	-	-		0	1	0		1	1	0	0	1	1
D011006	0	0	-	-	1	1	-	-		1	0	0		1	1	0	0	1	1
D011007	0	0	0	0	1	0	0	0		1	0	0		1	1	1	1	1	1
D011008	0	0	0	0	1	0	0	0		1	0	0		1	1	1	1	0	0
D011009	-	-	1	0	-	-	0	0		1	0	0		0	0	1	1	0	0
D011010	1	1	-	-	-	-	-	-		1	0	0		1	1	0	0	0	0
D011011	1	0	0	0	-	-	0	0		1	0	0		1	1	1	1	0	0
D151001	1	0	0	0	-	-	0	0		0	0	1		1	1	1	1	0	0
D151002	1	0	-	-	-	-	-	-		1	0	0		1	1	0	0	0	0
D151003	-	-	0	0	-	-	0	0		1	0	0		0	0	1	1	0	0
D151004	-	-	-	-	-	-	0	0		0	1	0		0	0	0	0	0	0
D291001	-	-	-	-	1	0	0	0		1	0	0		0	0	0	0	0	0
D291002	0	1	-	-	1	1	0	0		0	1	0		1	1	0	0	1	1
D291003	0	1	-	-	-	-	0	0		1	0	0		1	1	0	0	0	0
D291004	0	0	1	0	0	0	0	0		1	0	0		1	1	1	1	0	0
D291005	0	0	-	-	-	-	-	-		1	0	0		1	1	0	0	0	0
D291006	0	0	-	-	-	-	-	-		1	0	0		1	1	0	0	0	0
D121101	0	0	-	-	-	-	-	-		1	0	0		1	1	0	0	0	0
D121102	1	1	-	-	0	0	-	-		1	0	0		1	1	0	0	1	1
D121103	0	0	-	-	-	-	-	-		1	0	0		1	1	0	0	0	0
D191101	1	1	-	-	-	-	-	-		1	0	0		1	1	0	0	0	0
D191102	0	1	-	-	-	-	-	-		0	1	0		1	1	0	0	0	0
D191103	1	1	-	-	0	0	-	-		0	0	1		1	1	0	0	1	1
D191104	-	-	-	-	0	1	0	0		0	1	0		0	0	0	0	0	0
D191105	0	0	0	0	0	0	0	0		0	1	0		1	1	1	1	1	1
D191106	0	1	-	-	-	-	-	-		1	0	0		1	1	0	0	0	0
D191107	1	0	0	0	1	1	0	0		0	1	0		1	1	1	1	1	1
D261101	1	0	-	-	-	-	-	-		0	0	1		0	0	0	0	0	0
D261102	0	0	-	-	-	-	-	-		0	1	0		1	1	0	0	0	0
D261103	0	1	-	-	-	-	-	-		0	1	0		1	1	0	0	0	0
D261104	0	0	-	-	-	-	-	-		1	0	0		1	1	0	0	0	0
D101201	0	0	-	-	0	0	-	-		1	0	0		0	0	0	0	1	1
D101202	1	0	-	-	-	-	-	-		0	1	0		1	1	0	0	0	0
D101203	0	0	-	-	-	-	-	-		1	0	0		1	1	0	0	0	0
D101204	0	0	-	-	-	-	-	-		0	1	0		0	0	0	0	0	0
D171201	-	-	-	-	-	-	0	0		1	0	0		0	0	0	0	0	0
D171202	0	0	-	-	-	-	-	-		0	1	0		0	0	0	0	0	0
D280101	1	0	0	1	-	-	0	0		1	0	0		1	1	1	1	0	0
D280102	1	0	-	-	-	-	-	-		0	1	0		0	0	0	0	0	0
D180201	-	-	0	0	-	-	0	0		1	0	0		0	0	1	1	0	0
D180202	-	-	-	-	0	0	2	0		1	0	0		0	0	0	0	1	1
D180203	1	1	-	-	-	-	-	-		1	0	0		1	1	0	0	0	0
D180204	0	1	1	1	1	0	2	0		0	1	0		1	1	1	1	1	1
D180205	0	0	0	0	-	-	0	0		0	1	0		1	1	1	1	0	0
D180206	0	0	-	-	-	-	-	-		0	1	0		0	0	0	0	0	0
D180207	0	1	-	-	-	-	-	-		1	0	0		1	1	0	0	0	0
AD190201	0	0	0	0	-	-	0	0		0	1	0		1	1	1	1	0	0
AD190202	0	0	-	-	1	1	-	-		0	1	0		1	1	0	0	1	1
AD190203	0	0	-	-	-	-	-	-		0	1	0		1	1	0	0	0	0
AD190204	-	-	0	0	0	0	0	0		0	1	0		0	0	1	1	1	1
AD190205	0	0	-	-	-	-	-	-		0	1	0		1	1	0	0	0	0
AD190206	0	1	-	-	-	-	-	-		0	0	1		1	1	0	0	0	0
AD190207	0	0	-	-	-	-	-	-		1	0	0		1	1	0	0	0	0
AD190208	1	1	0	0	-	-	0	0		0	1	0		1	1	1	1	0	0
D040301	0	0	-	-	1	1	0	0		0	1	0		1	1	0	0	1	1
D040302	1	1	0	0	-	-	0	0		0	1	0		1	1	1	1	0	0
D040303	0	0	-	-	0	0	-	-		0	1	0		1	1	0	0	1	1
D040305	0	0	-	-	-	-	-	-		0	1	0		0	0	0	0	0	0
AD050301	-	-	-	-	0	0	0	0		0	1	0		0	0	0	0	1	1
AD050302	1	1	-	-	0	1	-	0		0	1	0		1	1	0	0	1	1
AD050303	0	0	-	-	-	-	-	0		0	0	1		1	1	0	0	0	0
AD050304	-	-	-	-	0	0	-	0		0	0	1		0	0	0	0	1	1
AD050306	0	0	-	-	0	0	0	0		0	1	0		1	1	0	0	1	1
AD050307	-	-	0	0	0	0	0	0		1	0	0		0	0	0	0	1	1
AD050308	0	1	0	0	0	0	0	0		1	0	0		1	1	1	1	1	1
AD050309	1	0	0	0	0	0	-	-		1	0	0		1	1	1	1	1	1
AD050310	0	0	-	-	0	0	0	0		0	1	0		1	1	0	0	1	1
AD050311	0	0	0	0	0	0	0	0		1	0	0		1	1	0	0	1	1
AD050312	0	0	0	0	0	0	0	0		1	0	0		1	1	1	1	1	1
AD050313	0	0	0	0	-	-	0	0		1	0	0		1	1	1	1	0	0
AD050315	0	0	-	-	-	-	0	0		1	0	0		1	1	0	0	0	0
D110301	1	1	-	-	0	0	-	-		0	1	0		1	1	0	0	1	1
D110302	1	1	-	-	0	0	0	0		0	0	1		1	1	0	0	1	1
D110303	0	0	-	-	0	0	-	-		0	0	1		1	1	0	0	1	1
D110304	1	1	-	-	0	0	-	-		0	1	0		1	1	0	0	1	1
D110305	0	0	-	-	-	-	-	-		0	1	0		1	1	0	0	0	0
D110306	1	1	-	-	-	-	-	-		0	1	0		1	1	0	0	0	0
D110307	0	0	-	-	-	-	-	-		0	1	0		0	0	0	0	0	0
D110308	1	1	-	-	0	1	0	0		0	0	1		1	1	0	0	1	1
D110309	1	1	-	-	-	-	-	-		0	1	0		1	1	0	0	0	0
D110310	0	0	0	0	0	1	0	0		0	0	1		1	1	1	1	1	1
D110311	1	1	-	-	0	0	-	-		0	0	1		1	1	0	0	1	1
AD120301	0	1	-	-	-	-	0	0		0	0	1		1	1	0	0	0	0
AD120302	0	0	-	-	-	-	-	-		0	0	1		1	1	0	0	0	0
AD120303	0	0	-	-	-	-	-	-		0	0	1		1	1	0	0	0	0
AD120304	0	0	-	-	0	0	0	0		0	1	0		1	1	0	0	1	1
AD120305	0	1	-	-	-	-	-	-		0	1	0		1	1	0	0	0	0
AD120306	0	0	0	0	-	-	0	0		0	0	1		1	1	1	1	0	0
