# Supplementary material for: Detecting Leishmania in dogs: A hierarchical-modeling approach to investigate the performance of parasitological and qPCR-based diagnostic procedures
Source: PLoS Negl Trop Dis. 2022 Dec 16;16(12):e0011011. doi: 10.1371/journal.pntd.0011011 (PMC9803295; doi:10.1371/journal.pntd.0011011)
Supplement: S1 Table — For each model, the table presents model structure (for infection, Ψ; sensitivity, p11; and false-positive rate, p10); AICc scores (second-order Akaike information criterion); ΔAICc (variation in AICc relative to the top-ranking model); AICw (Akaike weights); number of estimable parameters (k); and deviance (−2 × log-likelihood). (XLSX) [file pntd.0011011.s003.xlsx]

## Sheet: S1 Table - model sets
FIRST ROUND	Model no.	Model structure	AICc	ΔAICc	k	Deviance	→	SECOND ROUND	Model no.	Model structure	AICc	ΔAICc	k	Deviance	→	THIRD ROUND	Model no.	Model structure	AICc	ΔAICc	k	Deviance	→	FINAL ROUND	Model no.	Model structure	AICc	ΔAICc	k	Deviance	AICw	Cumulative AICw
	{2}	Ψ(.),p11(molecular+parasitological),p10(.)	1407.05	0	4	1398.91			{13}	Ψ(.),p11(molecular+parasitological),p10(SC)	1402.84	0	5	1392.63			{32}	Ψ(serious),p11(molecular+OM+BMC[serious]),p10(SC)	1400.18	0	8	1383.67			{36}	Ψ(.),p11(molecular+OM+BMC[serious]),p10(SC)	1398.8	0	6	1386.51	0.2264	0.2264
	{6}	Ψ(.),p11(invasive+swab+parasitological),p10(.)	1408.57	1.52	5	1398.36			{19}	Ψ(.),p11(invasive+swab+parasitological),p10(invasive+swab+SC)	1402.93	0.09	7	1388.54			{31}	Ψ(.),p11(molecular[serious]+parasitological[serious]),p10(SC)	1401.66	1.48	7	1387.27			{32}	Ψ(.),p11(molecular[serious]+OM[serious]+BMC[serious]),p10(SC)	1400.18	1.38	8	1383.67	0.1136	0.34
	{8}	Ψ(.),p11(invasive+swab+parasitological),p10(invasive+swab)	1408.87	1.82	6	1396.58			{24}	Ψ(.),p11(invasive+swab+OM+BMC),p10(invasive[SC]+swab[SC])	1403.15	0.31	11	1380.21			{13}	Ψ(.),p11(molecular+parasitological),p10(SC)	1402.84	2.66	5	1392.63			{36b}	Ψ(.),p11(molecular+OM+BMC[healthy+mild+serious]),p10(SC)	1400.69	1.89	7	1386.3	0.088	0.428
	{3}	Ψ(.),p11(molecular+OM+BMC),p10(.)	1408.98	1.93	5	1398.77			{17}	Ψ(.),p11(invasive+swab+parasitological),p10(SC)	1404.56	1.72	6	1392.27			{19}	Ψ(.),p11(invasive+swab+parasitological),p10(invasive+swab+SC)	1402.93	2.75	7	1388.54			{36d}	Ψ(healthy),p11(molecular+OM+BMC[serious]),p10(SC)	1400.73	1.93	7	1386.34	0.0863	0.5143
	{7}	Ψ(.),p11(invasive+swab+OM+BMC),p10(.)	1410.5	3.45	6	1398.21			{20}	Ψ(.),p11(invasive+swab+OM+BMC),p10(invasive+swab+SC)	1404.7	1.86	8	1388.19			{24}	Ψ(.),p11(invasive+swab+OM+BMC),p10(invasive[SC]+swab[SC])	1403.15	2.97	11	1380.21			{36c}	Ψ(serious),p11(molecular+OM+BMC[serious]),p10(SC)	1400.89	2.09	7	1386.5	0.0796	0.5939
	{4}	Ψ(.),p11(blood+bone+swab+parasitological),p10(.)	1410.63	3.58	6	1398.34			{14}	Ψ(.),p11(molecular+OM+BMC),p10(SC)	1404.78	1.94	6	1392.49			{30}	Ψ(.),p11(molecular+parasitological+serious),p10(SC)	1403.83	3.65	6	1391.54			{31}	Ψ(.),p11(molecular[serious]+parasitological[serious]),p10(SC)	1401.66	2.86	7	1387.27	0.0542	0.6481
	{9}	Ψ(.),p11(invasive+swab+OM+BMC),p10(invasive+swab)	1410.83	3.78	7	1396.44			{21}	Ψ(.),p11(blood+bone+swab+parasitological),p10(blood+bone+swab+SC)	1404.9	2.06	8	1388.39			{17}	Ψ(.),p11(invasive+swab+parasitological),p10(SC)	1404.56	4.38	6	1392.27			{34}	Ψ(.),p11(molecular+parasitological[serious]),p10(SC)	1401.68	2.88	6	1389.39	0.0536	0.7017
	{10}	Ψ(.),p11(blood+bone+swab+parasitological),p10(blood+bone+swab)	1411.95	4.9	8	1395.44			{26}	Ψ(.),p11(blood+bone+swab+OM+BMC),p10(blood[SC]+bone[SC]+swab[SC])	1405.18	2.34	12	1380.07			{20}	Ψ(.),p11(invasive+swab+OM+BMC),p10(invasive+swab+SC)	1404.7	4.52	8	1388.19			{33}	Ψ(.),p11(molecular[serious]+parasitological),p10(SC)	1402.4	3.6	6	1390.11	0.0374	0.7391
	{5}	Ψ(.),p11(blood+bone+swab+OM+BMC),p10(.)	1412.59	5.54	7	1398.2			{23}	Ψ(.),p11(invasive+swab+parasitological),p10(invasive[SC]+swab[SC])	1406.39	3.55	9	1387.76			{14}	Ψ(.),p11(molecular+OM+BMC),p10(SC)	1404.78	4.6	6	1392.49			{13}	Ψ(.),p11(molecular+parasitological),p10(SC)	1402.84	4.04	5	1392.63	0.03	0.7691
	{11}	Ψ(.),p11(blood+bone+swab+OM+BMC),p10(blood+bone+swab)	1413.92	6.87	9	1395.29			{18}	Ψ(.),p11(invasive+swab+OM+BMC),p10(SC)	1406.52	3.68	7	1392.13			{21}	Ψ(.),p11(blood+bone+swab+parasitological),p10(blood+bone+swab+SC)	1404.9	4.72	8	1388.39			{36e}	Ψ(healthy+mild+serious),p11(molecular+OM+BMC[serious]),p10(SC)	1402.85	4.05	8	1386.34	0.0299	0.799
	{1}	Ψ(.),p11(.),p10(.)	1454.2	47.15	3	1448.12			{15}	Ψ(.),p11(blood+bone+swab+parasitological),p10(SC)	1406.55	3.71	7	1392.16			{27}	Ψ(.),p11(molecular+parasitological+healthy),p10(SC)	1404.92	4.74	6	1392.63			{19}	Ψ(.),p11(invasive+swab+parasitological),p10(invasive+swab+SC)	1402.93	4.13	7	1388.54	0.0287	0.8277
									{22}	Ψ(.),p11(blood+bone+swab+OM+BMC),p10(blood+bone+swab+SC)	1406.67	3.83	9	1388.04			{28}	Ψ(.),p11(molecular[healthy]+parasitological[healthy]),p10(SC)	1405.01	4.83	7	1390.62			{24}	Ψ(.),p11(invasive+swab+OM+BMC),p10(invasive[SC]+swab[SC])	1403.15	4.35	11	1380.21	0.0257	0.8534
									{2}	Ψ(.),p11(molecular+parasitological),p10(.)	1407.05	4.21	4	1398.91			{26}	Ψ(.),p11(blood+bone+swab+OM+BMC),p10(blood[SC]+bone[SC]+swab[SC])	1405.18	5	12	1380.07			{30}	Ψ(.),p11(molecular+parasitological+serious),p10(SC)	1403.83	5.03	6	1391.54	0.0183	0.8717
									{25}	Ψ(.),p11(blood+bone+swab+parasitological),p10(blood[SC]+bone[SC]+swab[SC])	1408.39	5.55	10	1387.61			{23}	Ψ(.),p11(invasive+swab+parasitological),p10(invasive[SC]+swab[SC])	1406.39	6.21	9	1387.76			{35}	Ψ(.),p11(molecular+OM[serious]+BMC),p10(SC)	1404.52	5.72	6	1392.23	0.013	0.8847
									{16}	Ψ(.),p11(blood+bone+swab+OM+BMC),p10(SC)	1408.52	5.68	8	1392.01			{29}	Ψ(.),p11(molecular[healthy]+OM[healthy]+BMC[healthy]),p10(SC)	1406.39	6.21	8	1389.88			{17}	Ψ(.),p11(invasive+swab+parasitological),p10(SC)	1404.56	5.76	6	1392.27	0.0127	0.8974
									{6}	Ψ(.),p11(invasive+swab+parasitological),p10(.)	1408.57	5.73	5	1398.36			{18}	Ψ(.),p11(invasive+swab+OM+BMC),p10(SC)	1406.52	6.34	7	1392.13			{20}	Ψ(.),p11(invasive+swab+OM+BMC),p10(invasive+swab+SC)	1404.7	5.9	8	1388.19	0.0119	0.9093
									{8}	Ψ(.),p11(invasive+swab+parasitological),p10(invasive+swab)	1408.87	6.03	6	1396.58			{15}	Ψ(.),p11(blood+bone+swab+parasitological),p10(SC)	1406.55	6.37	7	1392.16			{14}	Ψ(.),p11(molecular+OM+BMC),p10(SC)	1404.78	5.98	6	1392.49	0.0114	0.9207
									{3}	Ψ(.),p11(molecular+OM+BMC),p10(.)	1408.98	6.14	5	1398.77			{22}	Ψ(.),p11(blood+bone+swab+OM+BMC),p10(blood+bone+swab+SC)	1406.67	6.49	9	1388.04			{21}	Ψ(.),p11(blood+bone+swab+parasitological),p10(blood+bone+swab+SC)	1404.9	6.1	8	1388.39	0.0107	0.9314
		Focus of models (colors)							{7}	Ψ(.),p11(invasive+swab+OM+BMC),p10(.)	1410.5	7.66	6	1398.21			{2}	Ψ(.),p11(molecular+parasitological),p10(.)	1407.05	6.87	4	1398.91			{27}	Ψ(.),p11(molecular+parasitological+healthy),p10(SC)	1404.92	6.12	6	1392.63	0.0106	0.942
		Diagnostic performance (1st round)							{4}	Ψ(.),p11(blood+bone+swab+parasitological),p10(.)	1410.63	7.79	6	1398.34			{25}	Ψ(.),p11(blood+bone+swab+parasitological),p10(blood[SC]+bone[SC]+swab[SC])	1408.39	8.21	10	1387.61			{28}	Ψ(.),p11(molecular[healthy]+parasitological[healthy]),p10(SC)	1405.01	6.21	7	1390.62	0.0101	0.9521
		Suspected qPCR plate contamination (added in 2nd round)							{9}	Ψ(.),p11(invasive+swab+OM+BMC),p10(invasive+swab)	1410.83	7.99	7	1396.44			{16}	Ψ(.),p11(blood+bone+swab+OM+BMC),p10(SC)	1408.52	8.34	8	1392.01			{26}	Ψ(.),p11(blood+bone+swab+OM+BMC),p10(blood[SC]+bone[SC]+swab[SC])	1405.18	6.38	12	1380.07	0.0093	0.9614
		Dog clinical condition (added in 3rd round)							{10}	Ψ(.),p11(blood+bone+swab+parasitological),p10(blood+bone+swab)	1411.95	9.11	8	1395.44			{6}	Ψ(.),p11(invasive+swab+parasitological),p10(.)	1408.57	8.39	5	1398.36			{23}	Ψ(.),p11(invasive+swab+parasitological),p10(invasive[SC]+swab[SC])	1406.39	7.59	9	1387.76	0.0051	0.9665
		Dog clinical condition (added in final round)							{5}	Ψ(.),p11(blood+bone+swab+OM+BMC),p10(.)	1412.59	9.75	7	1398.2			{8}	Ψ(.),p11(invasive+swab+parasitological),p10(invasive+swab)	1408.87	8.69	6	1396.58			{29}	Ψ(.),p11(molecular[healthy]+OM[healthy]+BMC[healthy]),p10(SC)	1406.39	7.59	8	1389.88	0.0051	0.9716
									{11}	Ψ(.),p11(blood+bone+swab+OM+BMC),p10(blood+bone+swab)	1413.92	11.08	9	1395.29			{3}	Ψ(.),p11(molecular+OM+BMC),p10(.)	1408.98	8.8	5	1398.77			{18}	Ψ(.),p11(invasive+swab+OM+BMC),p10(SC)	1406.52	7.72	7	1392.13	0.0048	0.9764
		Legend							{12}	Ψ(.),p11(.),p10(SC)	1433.07	30.23	4	1424.93			{7}	Ψ(.),p11(invasive+swab+OM+BMC),p10(.)	1410.5	10.32	6	1398.21			{15}	Ψ(.),p11(blood+bone+swab+parasitological),p10(SC)	1406.55	7.75	7	1392.16	0.0047	0.9811
		AICc: sample-size corrected Akaike's information criterion							{1}	Ψ(.),p11(.),p10(.)	1454.2	51.36	3	1448.12			{4}	Ψ(.),p11(blood+bone+swab+parasitological),p10(.)	1410.63	10.45	6	1398.34			{22}	Ψ(.),p11(blood+bone+swab+OM+BMC),p10(blood+bone+swab+SC)	1406.67	7.87	9	1388.04	0.0044	0.9855
		ΔAICc = (AICc model − AICc top model)															{9}	Ψ(.),p11(invasive+swab+OM+BMC),p10(invasive+swab)	1410.83	10.65	7	1396.44			{2}	Ψ(.),p11(molecular+parasitological),p10(.)	1407.05	8.25	4	1398.91	0.0037	0.9892
		k: number of model parameters															{10}	Ψ(.),p11(blood+bone+swab+parasitological),p10(blood+bone+swab)	1411.95	11.77	8	1395.44			{25}	Ψ(.),p11(blood+bone+swab+parasitological),p10(blood[SC]+bone[SC]+swab[SC])	1408.39	9.59	10	1387.61	0.0019	0.9911
		Deviance: −2log(likelihood)															{5}	Ψ(.),p11(blood+bone+swab+OM+BMC),p10(.)	1412.59	12.41	7	1398.2			{16}	Ψ(.),p11(blood+bone+swab+OM+BMC),p10(SC)	1408.52	9.72	8	1392.01	0.0018	0.9929
		AICw: Akaike weights (final round only)															{11}	Ψ(.),p11(blood+bone+swab+OM+BMC),p10(blood+bone+swab)	1413.92	13.74	9	1395.29			{6}	Ψ(.),p11(invasive+swab+parasitological),p10(.)	1408.57	9.77	5	1398.36	0.0017	0.9946
		Cumulative AICw: cumulative Akaike weights															{12}	Ψ(.),p11(.),p10(SC)	1433.07	32.89	4	1424.93			{8}	Ψ(.),p11(invasive+swab+parasitological),p10(invasive+swab)	1408.87	10.07	6	1396.58	0.0015	0.9961
		Ψ: probability of dog infection with Leishmania															{1}	Ψ(.),p11(.),p10(.)	1454.2	54.02	3	1448.12			{3}	Ψ(.),p11(molecular+OM+BMC),p10(.)	1408.98	10.18	5	1398.77	0.0014	0.9975
		p11: sensitivity of the diagnostic procedure																							{7}	Ψ(.),p11(invasive+swab+OM+BMC),p10(.)	1410.5	11.7	6	1398.21	0.0007	0.9982
		p10: false-positive rate (1−specificity of the diagnostic procedure)																							{4}	Ψ(.),p11(blood+bone+swab+parasitological),p10(.)	1410.63	11.83	6	1398.34	0.0006	0.9988
		(Note: p10 of parasitologigal procedures fixed at 0.0 in all models)																							{9}	Ψ(.),p11(invasive+swab+OM+BMC),p10(invasive+swab)	1410.83	12.03	7	1396.44	0.0006	0.9994
		(.): no covariates (intercepts only)																							{10}	Ψ(.),p11(blood+bone+swab+parasitological),p10(blood+bone+swab)	1411.95	13.15	8	1395.44	0.0003	0.9997
		Molecular: quantitative PCR (qPCR) assays																							{5}	Ψ(.),p11(blood+bone+swab+OM+BMC),p10(.)	1412.59	13.79	7	1398.2	0.0002	0.9999
		Invasive: blood or bone-marrow sample for qPCR																							{11}	Ψ(.),p11(blood+bone+swab+OM+BMC),p10(blood+bone+swab)	1413.92	15.12	9	1395.29	0.0001	1
		Blood: peripheral-blood sample for qPCR																							{12}	Ψ(.),p11(.),p10(SC)	1433.07	34.27	4	1424.93	0	1
		Bone: bone-marrow sample for qPCR																							{1}	Ψ(.),p11(.),p10(.)	1454.2	55.4	3	1448.12	0	1
		Swab: conjunctival eye-swab sample for qPCR
		Parasitological: bone-marrow optical microscopy or culture
		OM: optical microscopy
		BMC: bone-marrow culture
		Healthy: healthy-looking dogs
		Mild: mildly-diseased dogs
		Serious: seriously-diseased dogs
