# Supplementary material for: Detecting Leishmania in dogs: A hierarchical-modeling approach to investigate the performance of parasitological and qPCR-based diagnostic procedures
Source: PLoS Negl Trop Dis. 2022 Dec 16;16(12):e0011011. doi: 10.1371/journal.pntd.0011011 (PMC9803295; doi:10.1371/journal.pntd.0011011)
Supplement: S2 Table — Estimates are given on the probability scale, together with standard errors (SEs); note that SEs for model-averaged estimates are unconditional SEs. (XLSX) [file pntd.0011011.s004.xlsx]

## Sheet: S2 Table - modeling results
FIRST ROUND						SECOND ROUND						THIRD ROUND						FINAL ROUND
Top-ranking model	Submodel	Term	Estimate	SE		Top-ranking model	Submodel	Term	Estimate	SE		Top-ranking model	Submodel	Term	Estimate	SE		Top-ranking model	Submodel	Term	Estimate	SE
(Model {2})	Sensitivity	Blood qPCR	0.4934	0.0304		(Model {13})	Sensitivity	Blood qPCR	0.5134	0.0328		(Model {32})	Sensitivity	Blood qPCR - no or mild disease	0.5444	0.0372		(Model {36})	Sensitivity	Blood qPCR	0.5192	0.0333
		Bone-marrow qPCR	0.4934	0.0304				Bone-marrow qPCR	0.5134	0.0328				Blood qPCR - serious disease	0.4268	0.0627				Bone-marrow qPCR	0.5192	0.0333
		Eye-swab qPCR	0.4934	0.0304				Eye-swab qPCR	0.5134	0.0328				Bone-marrow qPCR - no or mild disease	0.5444	0.0372				Eye-swab qPCR	0.5192	0.0333
		Bone-marrow microscopy	0.113	0.0236				Bone-marrow microscopy	0.1316	0.0309				Bone-marrow qPCR - serious disease	0.4268	0.0627				Bone-marrow microscopy	0.1168	0.0304
		Bone-marrow culture	0.113	0.0236				Bone-marrow culture	0.1316	0.0309				Eye-swab qPCR - no or mild disease	0.5444	0.0372				Bone-marrow culture - no or mild disease	0.1168	0.0304
	False-positive rate	Blood qPCR	0.0688	0.0241			False-positive rate	Blood qPCR - no contamination	0.0404	0.024				Eye-swab qPCR - serious disease	0.4268	0.0627				Bone-marrow culture - serious disease	0.4447	0.1941
		Bone-marrow qPCR	0.0688	0.0241				Blood qPCR - suspected contamination	0.1752	0.0571				Bone-marrow microscopy - no or mild disease	0.1228	0.0323			False-positive rate	Blood qPCR - no contamination	0.044	0.0243
		Eye-swab qPCR	0.0688	0.0241				Bone-marrow qPCR - no contamination	0.0404	0.024				Bone-marrow microscopy - serious disease	0.0878	0.0873				Blood qPCR - suspected contamination	0.1907	0.0561
		Bone-marrow microscopy	0 (fixed)					Bone-marrow qPCR - suspected contamination	0.1752	0.0571				Bone-marrow culture - no or mild disease	0.1228	0.0323				Bone-marrow qPCR - no contamination	0.044	0.0243
		Bone-marrow culture	0 (fixed)					Eye-swab qPCR - no contamination	0.0404	0.024				Bone-marrow culture - serious disease	0.4234	0.1864				Bone-marrow qPCR - suspected contamination	0.1907	0.0561
	Infection frequency		0.6028	0.0552				Eye-swab qPCR - suspected contamination	0.1752	0.0571			False-positive rate	Blood qPCR - no contamination	0.046	0.0243				Eye-swab qPCR - no contamination	0.044	0.0243
								Bone-marrow microscopy	0 (fixed)					Blood qPCR - suspected contamination	0.1949	0.0535				Eye-swab qPCR - suspected contamination	0.1907	0.0561
								Bone-marrow culture	0 (fixed)					Bone-marrow qPCR - no contamination	0.046	0.0243				Bone-marrow microscopy	0 (fixed)
Model-averaged	Submodel	Term	Estimate	SE			Infection frequency		0.5144	0.0763				Bone-marrow qPCR - suspected contamination	0.1949	0.0535				Bone-marrow culture	0 (fixed)
	Sensitivity	Blood qPCR	0.5026	0.0357										Eye-swab qPCR - no contamination	0.046	0.0243			Infection frequency		0.491	0.0786
		Bone-marrow qPCR	0.5017	0.0365										Eye-swab qPCR - suspected contamination	0.1949	0.0535
		Eye-swab qPCR	0.4715	0.0478		Model-averaged	Submodel	Term	Estimate	SE				Bone-marrow microscopy	0 (fixed)
		Bone-marrow microscopy	0.1114	0.0262			Sensitivity	Blood qPCR	0.5089	0.065				Bone-marrow culture	0 (fixed)			Model-averaged	Submodel	Term	Estimate	SE
		Bone-marrow culture	0.116	0.0267				Bone-marrow qPCR	0.5314	0.0477			Infection frequency		0.4787	0.0769			Sensitivity	Blood qPCR - apparently healthy dogs	0.5215	0.0415
	False-positive rate	Blood qPCR	0.064	0.0268				Eye-swab qPCR	0.4674	0.0716										Blood qPCR - mildly diseased dogs	0.5211	0.0409
		Bone-marrow qPCR	0.067	0.0275				Bone-marrow microscopy	0.1272	0.0324										Blood qPCR - seriously diseased dogs	0.4935	0.0582
		Eye-swab qPCR	0.0872	0.0464				Bone-marrow culture	0.1323	0.0331		Model-averaged	Submodel	Term	Estimate	SE				Bone-marrow qPCR - apparently healthy dogs	0.5254	0.0386
		Bone-marrow microscopy	0 (fixed)				False-positive rate	Blood qPCR - no contamination	0.0302	0.0262			Sensitivity	Blood qPCR - no apparent disease	0.5253	0.0525				Bone-marrow qPCR - mildly diseased dogs	0.525	0.0381
		Bone-marrow culture	0 (fixed)					Blood qPCR - suspected contamination	0.1936	0.1091				Blood qPCR - mild disease	0.5243	0.0512				Bone-marrow qPCR - seriously diseased dogs	0.4974	0.0556
	Infection frequency		0.5995	0.0564				Bone-marrow qPCR - no contamination	0.0525	0.0458				Blood qPCR - serious disease	0.4699	0.0755				Eye-swab qPCR - apparently healthy dogs	0.5144	0.0447
								Bone-marrow qPCR - suspected contamination	0.1323	0.07				Bone-marrow qPCR - no apparent disease	0.5354	0.0438				Eye-swab qPCR - mildly diseased dogs	0.514	0.0441
								Eye-swab qPCR - no contamination	0.0802	0.0526				Bone-marrow qPCR - mild disease	0.5345	0.0427				Eye-swab qPCR - seriously diseased dogs	0.4864	0.0599
								Eye-swab qPCR - suspected contamination	0.1962	0.1181				Bone-marrow qPCR - serious disease	0.4801	0.0731				Bone-marrow microscopy - apparently healthy dogs	0.12	0.0325
NOTE: "Estimates" are given on the probability scale								Bone-marrow microscopy	0 (fixed)					Eye-swab qPCR - no apparent disease	0.5067	0.0623				Bone-marrow microscopy - mildly diseased dogs	0.1209	0.0325
								Bone-marrow culture	0 (fixed)					Eye-swab qPCR - mild disease	0.5057	0.0607				Bone-marrow microscopy - seriously diseased dogs	0.1277	0.0533
							Infection frequency		0.5215	0.0727				Eye-swab qPCR - serious disease	0.4513	0.0703				Bone-marrow culture - apparently healthy dogs	0.1206	0.0329
														Bone-marrow microscopy - no apparent disease	0.1244	0.0334				Bone-marrow culture - mildly diseased dogs	0.1241	0.0347
														Bone-marrow microscopy - mild disease	0.1268	0.0333				Bone-marrow culture - seriously diseased dogs	0.3328	0.2084
														Bone-marrow microscopy - serious disease	0.1329	0.0706			False-positive rate	Blood qPCR - no contamination	0.0413	0.025
														Bone-marrow culture - no apparent disease	0.1259	0.0342				Blood qPCR - suspected contamination	0.1894	0.0651
														Bone-marrow culture - mild disease	0.1291	0.0337				Bone-marrow qPCR - no contamination	0.0452	0.0277
														Bone-marrow culture - serious disease	0.234	0.1539				Bone-marrow qPCR - suspected contamination	0.1787	0.0613
													False-positive rate	Blood qPCR - no contamination	0.0381	0.026				Eye-swab qPCR - no contamination	0.0499	0.0302
														Blood qPCR - suspected contamination	0.1916	0.0787				Eye-swab qPCR - suspected contamination	0.1897	0.0668
														Bone-marrow qPCR - no contamination	0.0481	0.0336				Bone-marrow microscopy	0 (fixed)
														Bone-marrow qPCR - suspected contamination	0.1639	0.0671				Bone-marrow culture	0 (fixed)
														Eye-swab qPCR - no contamination	0.0605	0.0398			Infection frequency	Apparently healthy dogs	0.4933	0.0793
														Eye-swab qPCR - suspected contamination	0.1927	0.0829				Mildly diseased dogs	0.4975	0.0792
														Bone-marrow microscopy	0 (fixed)					Seriously diseased dogs	0.4984	0.0895
														Bone-marrow culture	0 (fixed)
													Infection frequency		0.5019	0.077
